# Supplementary material for: Implications of Genetic Factors Underlying Mouse Hydronephrosis: Cautionary Considerations on Phenotypic Interpretation in Genetically Engineered Mice
Source: Int J Mol Sci. 2024 Jun 29;25(13):7203. doi: 10.3390/ijms25137203 (PMC11241513; doi:10.3390/ijms25137203)
Supplement: Supplementary file 1 [file ijms-25-07203-s001.zip]

Archive with 1 entries (1 files):
- ijms-3046304-supplementary.pdf
